# Supplementary material for: Differential Immune Infiltration Profiles in Colitis-Associated Colorectal Cancer versus Sporadic Colorectal Cancer
Source: Cancers (Basel). 2023 Sep 27;15(19):4743. doi: 10.3390/cancers15194743 (PMC10571767; doi:10.3390/cancers15194743)
Supplement: Supplementary file 1 [file cancers-15-04743-s001.zip]

Archive with 1 entries (1 files):
- cancers-2583370-SI.pdf
